# Supplementary material for: Low serum brain-derived neurotrophic factor may predict poor response to cardiac rehabilitation in patients with cardiovascular disease
Source: PLoS One. 2024 Feb 6;19(2):e0298223. doi: 10.1371/journal.pone.0298223 (PMC10846715; doi:10.1371/journal.pone.0298223)
Supplement: S1 File — (XLSX) [file pone.0298223.s001.xlsx]

## Sheet: BDNF study
BDNF group	hospitalization period	sex	age	CAD	HT	DM	dyslipidemia	hyperuricemia	height	weight pre	BMI pre	CONUT pre	weight post	BMI post	CONUT post	Hb pre	Hb post	BDNF pre	BDNF post	EF pre	EF post	CCB 2	β 2	nitrate drug	ARB 2	ACE-I 2	statin	SMI pre	Rest HR pre	AT-Exec Time(m.ss) pre	AT-HR pre	AT-VO2/HR pre	AT-LOAD pre	Ｒｃ-ＭＥＴＳpre	Peak Exec Time(m.ss) pre	Peak-HR pre	Peak-VO2/HR pre	Peak-METS pre	Peak-LOAD pre	AT trend VO2/W pre	Peak-VO2/W pre	ΔVO2/ΔLOAD pre	VE vs VCO2 slope pre	Rest HR post	AT-Exec Time(m.ss) post	AT-HR post	AT-VO2/HR post	AT-LOAD post	Ｒｃ-ＭＥＴＳpost
1	37	1	80	1	0	0	0	0	158	51	20.4	5	47.95	19.2	2	11.8	9.7	10200	11700	61	59	0	0	0	1	0	1		62	1.24	67	5.8	24		3.06	74	4.9	1.95	44	7.3	6.8	1.23	34.1	60	2.09	65	6	31	2.35
1	18	2	89	0	1	1	1	0	149.4	57.1	25.6	0				12.3	12.1	15400	14100	57	61	1	0	0	1	0	1	7.00706	59	3.3	66	8.4	45	3.3	5.03	87	8.6	3.76	60	9.8	13.2	7.35	30.7	61	3.45	62	9.4	47	3.11
1	43	1	52	0	0	0	1	1	169.3	62.2	21.7	3	63.1	22	3	12.5	14	15700	19900	63	69	0	0	0	0	0	1	7.01963	61	4.12	113	8.2	104	4.46	5.12	132	8.8	5.33	124	14.9	18.7	4.83	30.4	67	4.03	105	9.1	101	4.41
1	14	1	75	1	1	1	1	0	151.8	51.3	22.2	3	48.75	21.2		10.3		16200	17700	48	49	1	1	1	0	0	1	6.10591	89	0.3	110	1.8	30	2.52	1.57	120	5.3	3.52	64	8.2	12.3	5.12	35.9	83	0	107	4	20	3.69
2	68	2	55	0	1	0	0	0	153	80.8	34.5	2			2	11.4	12.1	17100	18000	64	73	1	1	0	1	0	0	6.13439	94	0.33	110	4.4	31	2.17	1.03	113	5.7	2.28	46	6.1	8	6.72	55.4	93	1.12	114	5.2	44	2.91
3	32	1	63	0	0	0	0	0	162.5	61.9	23.4	0	57.25	21.7	1	15.9	16.1	40100	30400	36	37	0	0	0	0	1	0	6.96805	62	2.09	114	6	63	4.3	3.12	150	5.9	4.42	89	12	15.5	7.11	37.4	67	1.54	112	5.3	58	3.53
3	64	1	51	1	1	0	0	0	172	107.3	36.3	1	103.95	41.9	2	14	13.5	30100		70	66	0	0	0	0	0	0	10.1677	72	4.3	93	11.7	82		11.03	142	15	5.29	180	9.4	18.5	10.2	32.6	69	9.48	141	13.7	162
3	61	1	52	1	0	0	0	0	172	106.7	36.1	3	97.2	32.9	2	12.4	12.6	23300	25100	72	66	1	0	0	0	0	0	9.90062	71	8.24	106	14.9	141	4.89	9.45	103	19.6	5.42	161	14.8	19	9.75	25.4	67	6.09	106	12.4	107	5.33
3	24	2	71	1	1	0	1	0	160	63.9	24.9	0			1	14.5	13.8	23000	18700	66	67	0	0	0	1	0	0	6.37109	82	2.21	102	4.7	33	2.77	3.57	112	6.3	3.17	49	7.4	11.1	7.54	43.6	71	2.12	88	5.3	32	2.18
3	41	1	50	0	1	0	0	0	169.4	91.7	31.9	0	78.7	27.4	1	13.4	13.4	23700	23900	64	73	1	0	0	1	0	0	9.11962	66	4.24	95	12.8	109	4.68	6.42	123	12.4	4.96	155	13.8	17.4	9.71	27	64	5.24	112	12.2	129	6.91
2	26	1	58	1	0	0	1	0	170	69.25	24	0	66.3	22.9	1	14.7	14.1	20600		70	70	1	0	1	0	0	1	8.23875	64	2.27	87	9.2	70	5.72	6.15	133	12.1	6.95	146	12.1	24.3	9.42	25.6	57	1.51	80	8.6	57	6.28
3	22	2	64	1	1	1	1	0	159.2	64.9	25.6	1	62.85	24.8	2	12.8	11.8	27100	19500	72	68	0	1	0	0	0	0	6.15515	63	3.57	89	6.5	49		8	118	8.8	4.7	90	9.3	16.4	9.85	23	66	3.51	89	6.6	48
2	38	2	70	1	1	1	0	0	158.5	42.8	17	1	43.1	17.2	2	12	10.8	17700		60	65	1	1	0	1	0	0	5.06324	90	0.39	115	3.8	33		2.45	143	4.9	4.69	75	10.2	16.4	5.55	36.7	94	1.33	127	3.9	51
3	20	1	75	1	0	0	1	1	159.5	59	23.2	1	57	22.4	1	13.1	12.5	24600	20400	68	73	1	0	1	0	0	1	7.28373	75	3.36	107	9	92	5.93	4.51	124	8.8	5.38	117	16.6	18.8	9.16	28.6	81	3.15	108	8	85	4.8
3	33	2	46	0	1	0	0	0	156	94.5	38.8	0	89.85	36.9	1	15	13.9	33200	28600	62	67	0	0	0	0	0	0	8.87985	82	3.45	111	9.2	71		5.36	122	11	3.99	99	10.6	14	9.46	29.6	78	2.42	104	7.3	55
2	24	2	84	1	1	0	0	0	148.3	51.3	23.3	3	48.95	22.3	3	13	10.3	19400	13100	73	62	1	0	0	0	0	1	7.62418	90	3	127	4.3	40		4.06	139	4.2	3.24	54	10.6	11.3	4.7	33.8	82	3.06	124	4.2	41
2	24	1	73	1	1	1	1	0	152	49	21.2	1	50.1	21.7	3	12.3	11	21100	16000	63	66	0	0	0	1	0	1	5.82583	86	1.33	126	3.9	51		1.36	127	3.8	3	52	10.7	10.5	5.14	26.8	78	1.27	122	4.1	49	2.82
3	38	1	78	0	1	1	0	0	173	90	30.1	0	83.9	28	2	12.8	13.2	42600	27300	65	66	0	0	0	0	0	1	7.79846	86	4	107	9.9	75	4.59	5.57	122	11.7	4.6	104	12	16.1	11.7	26.9	76	4.06	104	10.1	76	4.57
2	38	1	70	1	1	1	1	0	163.7	66.3	24.7	1	62.8	23.4	2	13.3	13.3	19300	17000	62	66	0	1	0	1	0	1	8.47834	83	3.21	111	7.9	87	4.1	4.18	112	10.3	5.23	106	13.9	18.3	9.7	26.6	58	4.54	112	10.9	118	5.72
3	18	2	70	1	1	0	0	0	149.9	56.9	25.3	0	53.8	23.9	2	14.2	13.1	25400	24500	48	54	0	1	0	1	0	0	6.43524	64	3.51	108	8.7	97	4.91	4.45	121	9	5.76	115	17.3	20.1	8.13	27.5	59	4.09	114	9.4	103	5.33
2	23	2	81	1	1	0	0	0	141.2	53	26.6	0	51.55	25.9	1	11.7	11	17500	15200	70	71	0	0	0	0	0	0	5.92353	95	1.36	108	3.8	26		2.54	115	4.3	2.68	39	7.8	9.4	6.11	40	69	3.12	111	4.1	42
2	28	1	74	0	1	1	1	1	157.5	91.3	36.8	0	86.65	34.9	1	14.8	16.2	21300	18400	62	66	1	0	0	0	0	1	8.41723	72	4.03	96	9.7	50		6.45	106	13.6	4.6	77	10.3	16.1	13.2	27	74	4	98	8.3	50
2	19	1	81	0	0	0	0	0	159.5	53.7	21.1	6	52.6	20.7	6	10.8	11.5	21900	22100	75	70	0	0	0	0	0	0		57	2.12	81	6.2	32		6.1	117	8	4.99	71	9.3	17.5	9.14	31.8	56	3.09	84	6.5	41
2	39	1	76	1	1	0	0	0				2	57.15		3	15.3	14.4	17100	17600	68	69	0	1	0	1	0	0	8.38264	72	2.33	93	8.9	71	4.42	3.33	107	9	4.71	96	14.3	16.5	7.7	29.9	68	2.36	86	9.3	72	4.62
1	12	1	76	1	0	0	0	0	160.5	41.7	16.2	1			1	12.7	11.8	16500	18700	62	62	0	1	1	0	0	0	5.03877	103	1.51	152	3.2	57	3.25	2	151	3.4	3.53	60	11.6	12.4	2.14	42.6	71	2	111	5.8	60	4.51
3	32	1	79	1	0	1	0	0	156.5	60.7	24.8	2	57.6	23.5	4	14.8	14.4	26400	23800	70	64	1	0	0	0	0	1	7.27985	75	2.18	89	6	33		6.15	119	8.1	4.53	72	8.8	15.8	8.8	36.1	74	3	91	6.8	40
2	41	1	69	1	1	1	0	0	163.8	74	27.6	0	70.75	26.4	2	14.9	14.2	21200	10700	62	64	1	0	0	1	0	1	8.54626	76	3.03	109	8.9	81		4.33	131	8.7	4.42	111	13.2	15.5	8.12	30.8	81	3.21	112	7.3	87
2	59	1	87	0	0	0	0	0	162	60.3	23	3	56.05	21.4	1	12.6	14.1	21300	20100	66	60.1	0	1	0	1	0	0		61	2.21	92	6.5	50	2.78	3.42	91	7.8	3.55	70	10.4	12.4	7.06	41.1	60	3.33	85	8.5	68	3.56
1	11	2	75	1	1	1	1	0	157	54.1	21.9	4	51.95	21.1	4	11.8	12.1	16100	14600	66	63	0	1	0	1	0	1	6.42217	81	3.45	93	6.7	47	3.09	4.57	96	5.6	2.96	59	12	10.4	6.87	29.7	76	3.21	87	6.3	43	3.37
1	20	2	70	1	1	1	1	0	146	54.3	25.5	1	50.55	23.7	2	10.9	11.2	15400	19500	74	74	0	1	0	0	0	0	8.64277	59	2.42	79	5.7	37	3.49	5.03	117	6.1	3.96	60	8.8	13.9	9.89	24.5	57	3.48	94	6.1	48	3.22
2	33	2	79	0	1	0	1	0	151.1	64	28	2	63.05	27.6	2	12.3	12.1	18400	14500	75	76	1	1	0	1	0	0	5.64578	57	4.48	78	8.5	58	2.98	4.57	80	8.5	3.04	59	10.3	10.6	8.36	33.2	57	4.03	74	8.2	50	2.86
2	29	1	79	1	0	1	1	1	170.5	77.3	26.6	2	74.9	25.8	1	13.9	12.7	19600	22000	73	72	1	0	0	1	0	1	7.20668	74	2.15	84	7.9	65		3.44	91	10.6	3.56	94	8.5	12.5	6.67	37.5	67	2.15	76	8.6	65
2	20	1	57	1	0	0	1	0	160	60	23.4	0	67.65	26.4	2	16.1	15.2	20400	17500	54	59	1	0	0	0	0	1	8.29297	106	2.06	124	4.4	31	4.04	4.42	137	5.8	3.76	57	9.2	13.2	5.72	32.7	88	5.12	114	8.4	62	3.72
3	50	2	42	1	0	0	0	0	156	68.4	28.1	1	63.45	26.1	1	14.6	14.6	28300	22000	68	62	1	1	0	1	0	0	7.21565	70	2.36	77	6.1	36	3.11	5.2	94	8.3	3.17	63	8.2	11.1	10.2	33.4	65	9.4	100	5.9	41	3.42
1	21	1	68	0	0	0	0	0	154.6	50.3	21	2	48.85	20.4	0	14.5	14.9	13300	13200	50	65	0	1	0	0	0	0	5.7152	68	2.42	87	5.5	37		6.03	115	7.1	4.67	70	9.6	16.3	9.49	29.5	68	3.09	90	5.7	41
3	13	1	58	1	0	0	1	0	166.5	65.4	23.6	0	66.95	24.2	1	15	15.4	24200	24400	58	66	0	1	0	0	1	1	7.76632	71	3.51	97	8.7	72	3.68	7.03	113	11.8	5.62	120	12.4	19.7	8.93	31.6	65	5.3	100	10.9	97	4.96
2	32	1	69	0	1	1	0	0	155.3	64.4	26.7	0	60.45	25.1	1	17	17	18200	13800	66	66	0	1	0	0	0	0	7.38035	49	2.54	91	8	58	4.22	6.57	133	10.3	6.37	119	11.8	22.3	10.6	27.5	49	2.42	84	8.5	55	5.92
3	14	1	79	1	1	0	0	0	158.2	60.7	24.2	2	57.05	22.8	1	12.8	14.2	23300	23500	58	64	1	1	0	1	0	0	7.00037	58	4.3	79	11.6	82		5.51	81	14.4	5.73	102	15.8	20.1	9.24	26.1	63	3.15	77	9.5	63
2	48	2	70	1	1	1	1	1	157.8	75.3	30.2	0	69.85	28.1	1	14.2	13.1	20800		57	60	0	0	0	0	0	1		52	2.09	56	12.5	63	3	3.42	100	8.7	3.75	94	10.5	13.1	5.95	38.4	60	2.15	77	9.5	65	2.87
2	18	2	75	0	1	0	0	0	149.4	52.5	23.5	1	50.65	22.7		10.2		20300		63	67	0	0	0	0	0	0	5.80636	61	2.39	126	5.2	54	3.43	2.57	133	5.1	3.67	59	12.5	12.9	5.14	34.6	52	3.12	119	5.1	63	3.53
2	19	2	71	1	1	1	1	0	137.5	35.6	18.8	2			1	12.3	11.4	17500	15300	64	65	0	1	1	0	1	0	4.02512	95	5	104	4	30	3.96	7	106	5.1	4.37	40	11.5	15.3	5.74	35.8	77	6.12	91	5	36	4.23
2	33	1	64	1	0	1	0	0	175.9	81.8	26.4	9			6	11	9.9	20600	16500	58	59	1	0	0	1	1	1	10.811	60	3	72	8.9	60		6.45	112	11.1	4.32	116	8.9	15.1	9.19	31.5	75	4.03	115	7.5	75
3	56	1	35	0	0	1	0	0	166.6	72.3	26	0	70.3	25.3	1	14.7	11.6	26000	26700	40	53	0	1	0	0	1	0	8.31545	73	4.06	104	9.1	76	5.85	9.48	107	17.7	7.46	162	13.1	26.1	9.97	33.1	58	5.54	108	10.6	103	4.96
3	16	1	67	1	1	1	1	0	161.5	73.1	28	3	71.75	27.5	2	12.9	12.6	33800	30600	71	75	1	0	1	1	0	1	7.59904	65	4	85	9.6	75	3.27	5.21	88	11.4	3.89	95	11	13.6	8.69	30.2	57	4.42	81	12.4	85	3.97
3	23	1	87	1	1	1	1	0	157.5	72.3	29.1	1	69.65	28.1	3	12.6	11.9	30100	24100	42	41	0	0	0	0	0	0	7.07886	69	4.27	101	6.8	54		5.57	109	7.7	3.49	69	9.9	12.2	8.88	44.4	77	5.12	106	7.2	62
1	24	2	54	0	1	0	0	0	154.5	44.2	18.5	4	43.25	18.1	4	10.9	11.2	11400	12200	65	60	0	0	0	0	1	0	6.99616	87	0.3	92	3.9	21	3.53	1.57	84	6.5	3.53	59	8.1	12.4	4.97	38.5	99	1.18	103	4.4	46	3.53
1	11	1	71	1	1	0	1	0	160	60	23.4	2	57.3	22.4	4	13.1	12.6	15000	21500	72	71	1	1	1	1	0	1	7.14844	51	2.51	96	8.4	97	3.91	5	96	10.1	4.59	120	13.5	16.1	5.97	27.7	44	3.36	92	9.1	92	4.04
3	14	2	71	1	1	0	0	0	154	68.7	29	0	67.6	28.5	0	15	13.8	40400	41900	62	63	0	1	0	0	0	0		60	1.39	76	7.4	53	3.18	2.51	89	9.2	3.4	82	8.3	11.9	7.07	26	63	1.27	71	7.9	49	3.08
3	16	1	63	1	1	1	1	0	157.8	59.7	24	2	58.05	23.3	2	12.8	13.1	31000	25800	71	70	0	1	1	0	1	0	10.133	50	2.33	57	7.2	35	3.02	8.06	81	11	4.24	91	7	14.8	8.64	57.3	59	5.27	81	7.1	64
3	41	2	72	0	0	0	0	0	149.5	46.9	21	2	44.05	19.7	1	10.6	11	23500	25800	62	66	0	1	0	0	0	1		70		70	4	10	1.72	1.36	70	4.4	1.99	29	6.3	7	0.596	44.5	71	1.48	70	4.5	28	2.4
3	89	1	62	1	1	1	1	0	162.8	58.2	22	0	53.65	20.2	1	15.3	10.8	35000	33200	45	50	1	1	0	1	0	0	6.05195	89	1.42	98	3.6	27	2.89	5.03	112	6.3	3.73	60	6.4	13.1	5.8	23	66	3	73	5.4	40	2.92
3	46	1	79	0	1	1	0	1	165	68.7	25.2	0	63	23.1	1	13.9	13.6	30100	21900	59	60	0	0	0	0	0	0	7.5225	76	2.24	72	9.5	68		3.57	53	17.7	4.29	99	10.9	15	7.8	30	74	2.09	83	8.1	63
2	36	2	80	0	1	0	0	0	146	46.3	21.7	3	44.75	21	2	13.5	11.8	17700	13500	67	73	0	1	0	1	0	0	4.67255	54	2.12	62	6.1	32	2.42	3.03	67	8	3.43	40	8.5	12	7.72	29.7	50	3.45	73	6.8	47	3.2
2	24	1	76	0	0	0	0	0	161	56.4	21.7	4	54.8	21.1	3	10.4	11.6	21800	30300	61	60	0	0	0	0	0	1	6.50438	104	2.12	120	6	64	4.53	3.09	113	8	4.61	88	13	16.1	7.67	33	54	1.39	86	7.1	53	3.37
2	26	2	75	1	1	1	1	0	146.3	56.3	26.3	3	53.85	25.2	4	10.1	9.2	18800	17600	74	68	1	0	0	1	1	1	5.76069	61	2.21	83	5.4	33		3.51	106	6	3.32	48	8.2	11.6	6.36	36.3	81	3.18	108	5.6	43
3	34	1	67	0	1	0	1	1	158	58.2	23.3	0	57.05	22.9	0	15.1	13.6	26600	28500	31	23	0	1	0	1	0	0	6.67361	87	2.12	109	5.1	48	3.42	0.3	100	4.2	2.06	26	9.6	7.2	7.97	35.4	90	2.3	114	5.3	52	3.21
1	22	1	81	1	0	1	1	0	156	46.6	19.1	1	46.35	19	0	10.7	11.2	16300	14200	70	71	0	1	0	0	1	1	6.16782	66	2	103	6.1	60		3.24	128	7.2	5.67	88	13.7	19.8	7.69	30.4	65	1	94	4.5	40
2	40	1	70	1	0	1	0	0	168	70	24.8	1	59.1	20.9	2	14.6	12.4	19000	15000	46	64	0	1	1	0	1	1	7.75581	76	2.12	99	7.1	64	5.24	4.47	129	9.8	6.09	115	11.8	21.3	8.63	29.1	64	2.45	95	8.2	75	4.56
3	43	2	78	1	1	0	0	0	145.2	49.3	23.4	2	47.7	22.6	3	11.3	10.6	23200	14200	63	63	1	0	0	1	0	1	5.59692	60	1.57	85	6	44	3.21	3.06	107	6.5	4.03	61	10.3	14.1	7.98	35.7	79	2	104	4.5	45	4.01
1	39	2	77	0	0	0	0	0	147.4	51.7	23.8	3	46.15	21.2	3	8.8	9	7080	7860	66	71	0	1	0	1	0	0		70	2.03	72	5.3	30	2.43	2.33	70	5.6	2.38	38	8.1	8.3	2.16	46.8	69	1.09	70	4.8	21	2.16
1	38	1	83	0	1	0	0	0	150.8	42.9	18.8	3	40.15	17.7	4	12.2	12	10800	10100	56	62	0	0	0	1	0	0	5.66827	61	3.27	76	5.9	45	3.59	3.51	78	7.9	4.33	49	11.1	15.1	9.47	30.6	48	2.57	62	6.5	39	3.22
1	30	2	77	0	0	0	0	0	147.1	51.2	23.7	4	43.8	20.2	2	7.3	9.5	7080	8240	68	66	0	1	0	1	0	0		69	1.24	60	5.7	24	2.13	2.54	71	6.6	2.95	39	7.6	10.3	3.67	42.2	71	1.45	70	5.3	27	2.38
1	23	1	57	1	1	0	1	0	168.5	61.6	21.7	5	62.1	21.9	4	10.6	11.8	17000	14700			1	1	1	1	0	0		74	2.24	88	6.1	51		5.05	114	7.2	3.88	91	8.7	13.6	7.28	37.2	71	3.18	90	7.9	64
2	19	2	57	0	1	1	1	0	151.5	71.3	31.1	0			1	14.4	15.3	22400	13900	45	72	0	1	0	0	0	1	7.54174	86	3.15	128	6.1	63	3.53	4.39	140	6.6	3.7	84	10.9	12.9	9.91	30.5	75	3.09	105	7.1	62	3.61
3	57	2	74	1	1	1	0	0	147.6	50.4	23.1	1	49.45	22.7	2	15.2	13.9	23400	18000	72	67	1	0	0	1	0	1	6.03146	70	3.24	97	6.5	44		5.3	114	7.3	4.72	65	12.5	16.5	8.34	29.9	70	3.36	83	7.2	46
1	39	1	79	1	0	0	1	0	159	67.45	26.7	3	64.5	25.5	4	9.4	8.7	10800	17100	40	40	0	0	0	0	1	1	7.12788	65	3.18	79	6.9	43	2.56	4.54	86	7.9	2.91	62	8.1	10.2	6.98	55.4	64	3.51	80	7.4	48	3.12
1	28	1	48	1	1	1	1	0	161	58.3	22.5	1	56.35	21.7	2	12.1	12	15600	20000	39	41	1	1	0	0	0	1	6.83616	91	2.27	108	5.6	51	4.19	4.45	123	7.9	4.78	86	10.5	16.7	8.5	29.9	99	2.33	121	5.6	53	4.44
3	36	1	63	0	0	0	0	0	165.5	58.2	21.2	2	54.3	19.8	3	12.7	12.8	23100	19200	47	57	0	1	0	1	0	1		57	2.39	80	6.2	36	2.95	4.33	108	5.3	2.98	58	9.1	10.4	6.05	65.3	62	2.03	72	5.6	30	4.42
3	25	2	79	1	0	0	0	0	159	64.5	25.5	2	60.95	24.1	4	10.9	12.2	22700	17700	38	39	0	0	0	0	1	1	9.37463	58	3	70	7.1	40	2.93	6.15	98	7.6	3.41	75	8	11.9	6.96	41	60	3.09	68	7.3	41	3.23
2	15	1	78	1	1	0	0	0	160	60	23.4	3	56.75	22.2	2	13	14	19900	22700	53	54	1	1	0	0	0	0		74	4.3	88	10.4	82		5.3	95	19.2	5.5	97	15.9	19.2	9.88	23.9	49	4	88	10.1	75
1	30	1	83	0	0	0	0	0	150	39.4	17.5	5	40.7	18.1	1	10.6	11.5	8350	7620	70	67	0	1	0	0	1	0	4.84889	59	2.21	71	6.3	33	2.95	4.33	80	9.1	5.14	55	10.9	18	8.47	48.1	56	2.54	72	6.4	39	3.02
3	67	2	63	0	1	1	0	0	163	57.9	21.8	1	57.85	21.8	4	12.1	9.4	26800	17300	39	53	0	1	0	1	0	0	7.86631	86	3.21	126	4.9	43		5.03	136	5.9	3.77	60	10.1	13.2	9.39	34.9	78	3.57	110	6.3	49	3.71
1	23	2	91	1	1	0	1	0	142.5	47.1	23.2	3	45.5	22.4	3	9	8.3	6460	4920	76	76	0	1	0	1	0	1	5.11665	54	0.42	79	3.9	17		1.21	81	3.6	1.79	26	6.7	6.3	1.18	33.6	57	1.03	73	5.4	20	2.43
1	61	1	73	0	1	1	1	1	163	65.1	24.5	3			1	9.1	10.1	4450				0	0	0	0	0	0		71	2.24	84	6	34		5.57	106	7.7	3.7	69	8	12.9	8.39	35.7	75	3.33	121	4.9	45
1	25	2	78	0	0	0	0	0	147.6	48.4	22.2	2	42.65	19.6	1	7.8	9.7	7140	10100	66	70	0	0	0	0	0	0		74		70	4.8	10	2.52	2.29	70	6.1	2.79	34	7.7	9.8	6.24	47.4	70		70	4.4	10	2.09
3	54	1	80	1	1	0	0	0	167.6	58.5	20.8	4	54.15	19.3	2	11.9	11.7	22900	23300	46	64	0	1	0	0	1	1	6.87439	83	3.27	109	5.3	44	4.2	6.51	139	6.5	4.8	78	10.7	16.8	9.06	37.9	72	4.21	98	6.8	53	5
2	93	1	70	0	0	0	0	0	164.4	47.8	17.7	4	43.05	15.9	2	12.6	14.5	18400		42	33	0	1	0	1	0	0		77	2	80	4.9	30	2.83	4.03	90	6.2		50	9	12.7	7.77	34.7	71	3.18	76	6.1	43	2.95
1	20	2	80	1	1	0	0	0	152.1	47.8	20.7	2	49.85	21.5	6	9.5	7.9	10800	7850	64	66	0	1	0	0	1	0	5.17843	85	4.03	129	2.8	25	2.53	6.16	148	3.9	3.42	36	7.7	12	7.07	34.5	63	3.06	68	5	20	2.55
3	38	2	70	1	1	0	1	0	160	64	25	4	63.85	24.9	2	12.2	11.5	24000			71	0	0	0	1	0	1	6.03516	94	3.9	117	4.7	41		4.27	124	6.2	3.23	54	8.2	11.3	7.22	44.8	64	3	99	5.6	40
2	48	2	78	0	0	0	0	1	149	52	23.4	0	47.85	21.6	0	11.6	10.8	18700	20000	73	70	1	0	0	1	0	0		60	2.48	71	6.1	38		3.27	65	7.6	2.93	44	9.1	10.2	7.14	27.8	60	1.27	60	5.7	25
2	38	2	70	0	1	0	0	0	162	47.3	18	3	45	17.1	1	11.8	12.4	17200	16200	66	67	0	1	0	0	0	0	4.64487	107	4.45	123	3	28	2.31	4.51	121	3.1	2.31	29	8.1	8.1	3.24	57.6	78	6.24	108	4.2	37	2.87
1	42	1	77	1	0	0	0	0	166	63	22.9	4	57.75	21	3	10.4	10.2	5520	3780	25	47	0	0	0	0	1	0	7.20351	70	2.39	113	6.4	73	3.74	3	123	6.4	3.86	85	12.4	13.5	6.7	39.3	62	2.24	93	7.4	68	3.79
2	26	2	80	0	0	0	0	0	155	58.8	24.5	0	57.25	23.8	3	10.8	10.3	20000	15600	66	75	0	1	0	0	0	0	5.80645	46	2.39	65	7.4	36	2.81	4.3	83	7.8	3.2	55	8.3	11.2	8.8	42.6	47	2.06	62	6.6	31	3
3	40	1	78	1	1	0	1	0	160	59	23	0	55.6	21.7	1	10.3	10.9	22600	19600	37	40	0	1	0	0	1	1	8.82812	70	2.51	123	5.3	57	3.4	3.51	141	5.3	3.75	72	11.4	13.1	8.2	40	71	3.33	118	6.2	69	3.91
2	15	1	63	1	0	1	0	0	178	75.6	23.8	1	72.55	22.9	1	13.5	14	20900	18400	69	69	0	1	0	0	0	1	7.79573	62	2.57	77	11.8	79	5.49	6.24	98	15.3	5.84	148	12.3	20.4	7.92	32.8	60	4.03	78	13.2	101	5.06
1	29	1	62	1	1	1	0	0	170	68.6	23.7	0	67.7	23.4	5	13.5	11.9	14800	13300	48	44	0	1	1	1	0	1	9.62	67	0.42	83	4.7	25	2.05	3.01	89	7	2.7	60	5.8	9.5	5.45	54.4	68	1.42	90	5.6	40	2.43
1	85	1	77	0	1	1	0	0	160.6	58.9	22.8	5	49.75	19.3	3	12.8	13.6	13900	15100	48	45	0	1	0	1	0	0	7.09125	76	3	100	6.6	60	3.07	3.06	100	6.5	3.64	61	12.8	12.8	8.74	46	65	2.15	80	6.1	48	2.7
1	30	1	58	0	0	0	0	0	168	72.5	25.7	1	66.3	23.5	0	12.7	13.9	11700	13600	42	40	0	0	0	1	0	0		69	1.48	85	7	56		3.54	118	8.6	4.37	103	8.9	15.3	7.88	38.6	77	1.18	86	7	46
3	36	2	86	0	1	0	0	0	150	55.5	24.7	1	50.2	22.3	2	13.4	14.1	30000	22600	65	67	0	1	0	0	1	0	5.04889	114	3.12	119	3.1	21	2.45	6.29	117	2.5	1.56	37	6.9	5.5	4.56	39.2	52	3.09	59	5.4	20	2.74
1	22	1	79	0	0	1	0	0	162	48.8	18.6	7	47.1	17.9	5	6.3	8.2	5890	8770	42	44	0	1	0	0	0	0		70	1.09	75	5.2	21	2.4	1.51	80	5.1	2.43	28	8.2	8.5	2.06	69.8	71	1.12	70	4.8	22	2.09
1	50	2	79	0	0	0	0	0	154	45	19	7	44.05	18.6	4	7.7	11.1	11600	8740	49	49	0	1	0	0	1	1		41	3.45	49	6.4	23	2.14	5.12	75	4.7	2.46	31	7.6	8.6	3.96	45.8	70	5.09	76	4.5	30	2.36
3	46	1	70	0	1	0	0	1	161.5	52.3	20.1	1	51.55	19.8	2	15.2	12.9	26400	21300	35	46	0	1	0	0	1	0	6.52551	108	0.36	120	3.3	16	2.77	3.21	129	4.3	3.07	43	7.5	10.8	6.74	46.9	65	2.3	72	5.8	35	3.83
1	69	1	80	1	0	0	0	0	159.2	59.2	23.4	6	46.3	18.3	4	10.3	9.5	12100	12000	47	53	0	0	0	1	0	1		60	1.18	60	5.6	23	2.36	2.42	63	7.1	2.75	39	7.2	9.6	4.44	36.4	60	1	60	5.2	20	2.56
1	39	1	61	0	1	1	0	0	170.3	68.65	23.7	6	65.8	22.7	4	13.6	12.1	13900	13900	47	45	0	0	0	1	0	1	8.06494	73	2.15	97	5.5	48	3.19	3.57	108	6.8	3.28	74	8.3	11.5	6.83	41.2	71	1.48	91	5.4	42	2.69
1	39	2	81	0	1	0	0	0	155	55	22.9	2			1	12.2	11.8	10500	12200	72	71	1	0	0	0	0	1	8.07492	74	0.39	89	4.5	16	3	3.24	111	6.2	3.86	44	8	13.5	7.96	49.1	68	2.51	100	4.7	38
1	24	1	81	0	1	0	0	1	157.5	49.4	19.9	3	44	17.7	2	10.1	11.1	13100	16500	55	65	0	1	0	0	1	0	5.10355	62	2.36	73	6.3	36	2.79	2.48	77	6.5	3.22	38	10.3	11.3	10.3	40.7	58	2.42	67	6.3	37	2.75
1	79	1	27	0	0	0	0	0	171.2	50.7	17.3	3	51.75	17.7	2	11.4	11.5	14300	15400	20	24	0	1	0	1	0	0		90	4	103	6.1	50	4.11	6.04	123	6.1	4.39	70	12.8	15.4	7.67	41.6	102	4.27	127	5.6	54	4.93
2	39	1	64	0	1	0	0	0	169.8	51.5	17.9	3	49.7	17.2	4	12.7	11.7	18000	14200	48	65	1	1	0	0	0	0	6.26386	60	2.36	69	6.8	36		6.03	81	12.2	5.68	70	9.4	19.9	9.77	29.1	66	3.39	78	7.1	46
2	25	2	76	0	0	1	0	0	148	40.3	18.4	3	37.7	17.2	3	8.1	9.1	20900	17900	30	33	0	0	1	1	0	0	4.09514	73	0.39	82	3.7	16		1.54	88	3.9	2.6	32	8	9.1	2.53	38.8	73	0.33	82	3.5	15
[truncated: 9 more columns]
